# Supplementary material for: Construction of an infectious horsepox virus vaccine from chemically synthesized DNA fragments
Source: PLoS One. 2018 Jan 19;13(1):e0188453. doi: 10.1371/journal.pone.0188453 (PMC5774680; doi:10.1371/journal.pone.0188453)
Supplement: S1 Dataset — (XLSX) [file pone.0188453.s001.xlsx]

## Sheet: Fig 4A & B -plaque size
Fig 4A & B - Plaque area measurements						Fig 4A & B - column stats of HPXV plaque size data							Fig 4A & B - Statistial Analysis of HPXV plaque size
VACV-WR	DPP15	CPXV	scHPXV YFP-gpt::095	scHPXV			VACV-WR	DPP15	CPXV	scHPXV YFP-gpt::095	scHPXV		Table Analyzed	HPXV plaque size - combined data
0.00351	0.00283	0.00117	0.00053	0.000344
0.0044	0.00239	0.00063	0.00058	0.000556		Number of values	48	24	24	48	24		ANOVA summary
0.00462	0.00274	0.00111	0.00058	0.0003									F	132.6
0.00351	0.00191	0.00115	0.00063	0.000268		Minimum	0.00143	0.00191	0.00063	0.000112	0.000268		P value	< 0.0001
0.00292	0.00292	0.00125	0.0008	0.000344		25% Percentile	0.002457	0.002688	0.00122	0.0003053	0.0003575		P value summary	****
0.00299	0.00231	0.00136	0.00066	0.00033		Median	0.003108	0.00332	0.00148	0.000508	0.000489		Are differences among means statistically significant? (P < 0.05)	Yes
0.00359	0.00267	0.00117	0.00076	0.000592		75% Percentile	0.003995	0.003663	0.001865	0.0007475	0.0005883		R square	0.7649
0.00333	0.00292	0.00125	0.00049	0.00033		Maximum	0.00734	0.00412	0.00239	0.0015	0.000884
0.00333	0.00404	0.00239	0.00124	0.000492									Brown-Forsythe test
0.00501	0.0035	0.00148	0.00063	0.000668		Mean	0.003338	0.003217	0.001521	0.0005642	0.000494		F (DFn, DFd)	13.86 (4, 163)
0.00442	0.00267	0.00148	0.00069	0.000398		Std. Deviation	0.001194	0.0006222	0.0004157	0.0003212	0.0001464		P value	< 0.0001
0.00591	0.00403	0.00197	0.00117	0.00043		Std. Error of Mean	0.0001723	0.000127	8.48e-05	4.64e-05	2.99e-05		P value summary	****
0.00734	0.00364	0.00126	0.00117	0.000577									Significantly different standard deviations? (P < 0.05)	Yes
0.00462	0.00404	0.0017	0.00069	0.000489		Lower 95% CI of mean	0.002991	0.002954	0.001346	0.0004709	0.0004322
0.00591	0.00367	0.00134	0.00071	0.00047		Upper 95% CI of mean	0.003685	0.003479	0.001697	0.0006574	0.0005559		Bartlett's test
0.00284	0.00333	0.00209	0.0015	0.000508									Bartlett's statistic (corrected)	133.1
0.00143	0.00246	0.00121	0.00091	0.000489		Sum	0.1602	0.0772	0.03651	0.02708	0.01186		P value	< 0.0001
0.00489	0.00376	0.0015	0.00063	0.0004									P value summary	****
0.00209	0.00412	0.00192	0.00101	0.000688									Significantly different standard deviations? (P < 0.05)	Yes
0.00386	0.00357	0.00149	0.0006	0.000577
0.00351	0.00364	0.0017	0.00097	0.000884									ANOVA table	SS	DF	MS	F (DFn, DFd)	P value
0.00424	0.00331	0.00164	0.00092	0.00064									Treatment (between columns)	0.0002772	4	6.929e-05	F (4, 163) = 132.6	P < 0.0001
0.00404	0.00331	0.00208	0.00081	0.000611									Residual (within columns)	8.52e-05	163	5.227e-07
0.00462	0.00342	0.00217	0.00088	0.000472									Total	0.0003624	167
0.002831			0.000508										Data summary
0.00256			0.0002										Number of treatments (columns)	5
0.00296			0.00014										Number of values (total)	168
0.003436			0.000214
0.003274			0.000256
0.003108			0.000112
0.00256			0.000256
0.002295			0.000302
0.003108			0.00034
0.002958			0.000214
0.002166			0.000256
0.00326			0.00014
0.002422			0.000328
0.002292			0.000228
0.002295			0.000436
0.003108			0.000315
0.001804			0.000366
0.002828			0.000508
0.00296			0.000288
0.002053			0.000436
0.001928			0.000492
0.001804			0.000316
0.003232			0.000398
0.002053			0.000472

## Sheet: Fig 4C - Virus growth curves
Figure 4C - Titration Data in various cell lines
		WR			CPX			DPP15			scHPXV YFP-gpt::095			scHPXV
BSC-40 cells	Time (hr)	Exp't #1	Exp't #2	Exp't #3	Exp't #1	Exp't #2	Exp't #3	Exp't #1	Exp't #2	Exp't #3	Exp't #1	Exp't #2	Exp't #3	Exp't #1	Exp't #2	Exp't #3
	0		1933.33	977.778	2000	1233.33	611.111	1100	1155.56	988.889	3366.67	2722.22	1466.67	1833.33	1700	811.111
	3	2366.67	1288.89	822.222	1677.78	644.444	266.667	611.111	677.778	555.556	2277.78	1877.78	844.444	1500	1133.33	755.556
	6	2033.33	1344.44	1055.56	1355.56	511.111	277.778	488.889	577.778	477.778	1555.56	1077.78	933.333	1222.22	788.889	455.555
	12	44777.8	44000	23888.9	5011.11	3866.67	1544.44	7544.44	21222.2	4588.89	26777.8	13444.4	12000	12666.7	11000	3777.78
	24	4500000	1933333	2188889	1244445	414444	262222	571111	826667	1788889	1122222	966667	494444	1188889	527778	155556
	48	23000000	22111110	20444440	98888890	15777780	10000000	17111110	27111110	26666670	18111110	13111110	16000000	24666670	11666670	5044445
	72	31000000	22777780	17888890	37111110	29888890	32888890	43222220	43222220	53666670	28666670	22222220	10555560	31777780	18666670	12888890
HeLa		WR			CPX			DPP15			scHPXV YFP-gpt::095			scHPXV
	Time (hr)	Exp't #1	Exp't #2	Exp't #3	Exp't #1	Exp't #2	Exp't #3	Exp't #1	Exp't #2	Exp't #3	Exp't #1	Exp't #2	Exp't #3	Exp't #1	Exp't #2	Exp't #3
	0	1000	1388.89	1055.56	888.889	1011.11	744.444	1500	744.444	1188.89	1311.11	1166.67	1477.78	3100	1188.89	833.333
	3	1311.11	1655.56	1166.67	711.111	377.778	366.667	1222.22	511.111	766.667	1144.44	911.111	1400	2411.11	877.778	822.222
	6	1444.44	1177.78	1255.56	577.778	333.333	377.778	944.444	388.889	433.333	1222.22	722.222	1155.56	2444.44	788.889	1122.22
	12	6044.44	11888.9	6400	1877.78	722.222	1122.22	4455.56	2500	4900	3488.89	2855.56	3855.56	3855.56	1188.89	1266.67
	24	345556	163333	308889	161111	50111.1	66444.4	231111	184444	210000	125556	57333.3	54555.6	204444	36444.4	29222.2
	48	18777780	6533334	6444445	5511111	1855556	2133333	40000000	7288889	12333330	2288889	693333	563333	4200000	1500000	111111
	72	55555560	45111110	61111110	16333330	11444440	4644445	104444400	52333330	52777780	2822222	1344445	777778	12555560	2966667	2822222
HEL		WR			CPX			DPP15			scHPXV YFP-gpt::095			scHPXV
	Time (hr)	Exp't #1	Exp't #2	Exp't #3	Exp't #1	Exp't #2	Exp't #3	Exp't #1	Exp't #2	Exp't #3	Exp't #1	Exp't #2	Exp't #3	Exp't #1	Exp't #2	Exp't #3
	0	2633.33	2666.67	1088.89	2633.33	1722.22	655.556	1877.78	2288.89	666.667	3322.22	3277.78	2733.33	1522.22	2666.67	711.111
	3	2322.22	2355.56	1122.22	1311.11	900	233.333	1333.33	1188.89	422.222	2244.44	1788.89	1711.11	1288.89	2088.89	544.444
	6	3355.56	1788.89	1188.89	1122.22	677.778	211.111	1077.78	1066.67	511.111	2433.33	2022.22	1555.56	988.889	1833.33	366.667
	12	12533.3	6613.33	4177.78	1866.67	2522.22	1233.33	2811.11	2744.44	1077.78	3988.89	3322.22	1855.56	1555.56	2511.11	566.667
	24	544444	584444	252222	71444.4	137778	34888.9	155556	147778	55777.8	97777.8	67222.2	24111.1	120000	77777.8	6666.67
	48	25444440	22333330	10444440	22777780	53000000	6100000	27777780	15888890	11000000	3333333	7188889	572222	55777780	13555560	1855556
	72	101111100	33222220	69000000	22111110	11666670	30111110	64777780	20444440	42444440	10888890	23444440	4400000	31666670	93333340	30111110
Vero		WR			CPX			DPP15			scHPXV YFP-gpt::095			scHPXV
	Time (hr)	Exp't #1	Exp't #2	Exp't #3	Exp't #1	Exp't #2	Exp't #3	Exp't #1	Exp't #2	Exp't #3	Exp't #1	Exp't #2	Exp't #3	Exp't #1	Exp't #2	Exp't #3
	0	1244.44	2966.67	5766.67	2088.89	2388.89	777.778	966.667	1088.89	1100	1733.33	1888.89	1755.56	1400	1833.33	1333.33
	3	866.667	2477.78	5122.22	1822.22	2500	944.444	977.778	955.556	766.667	1455.56	1611.11	1666.67	988.889	1611.11	1455.56
	6	911.111	3033.33	3688.89	1544.44	1955.56	744.444	711.111	1322.22	677.778	1455.56	1355.56	1633.33	1011.11	1444.44	1066.67
	12	1444.44	3944.44	10800	2400	4166.67	833.333	766.667	1500	822.222	1722.22	2588.89	2933.33	1366.67	2811.11	1244.44
	24	22111.1	60111.1	83222.2	248889	487778	47888.9	3666.67	6088.89	8333.33	25888.9	26000	17111.1	12888.9	2500	7888.89
	48	2711111	5100000	3666667	6766667	17111110	4700000	336667	253333	264444	834444	816667	1377778	497778	1611111	420000
	72	10555560	9000000	2633333	5044445	11666670	5344445	4544445	3244445	4355556	1255556	4377778	1866667	1111111	5766667	873333

## Sheet: Fig 5 & S3 Fig
Animal weights for immunization and VACV WR challenge
Treatment	Day		1	2	3	4	5	6	7	Treatment	Day		8	9	10	11	12	13	14	Treatment	Day		15	16	17	18	19	20	21	Treatment	Day		22	23	24	25	26	27	28 (0)	Treatment	Day		29 (1)	30 (2)	31 (3)	32 (4)	33 (5)	34 (6)	35 (7)
Group	Mouse ID		Weight (g)	Weight (g)	Weight (g)	Weight (g)	Weight (g)	Weight (g)	Weight (g)	Group	Mouse ID		Weight (g)	Weight (g)	Weight (g)	Weight (g)	Weight (g)	Weight (g)	Weight (g)	Group	Mouse ID		Weight (g)	Weight (g)	Weight (g)	Weight (g)	Weight (g)	Weight (g)	Weight (g)	Group	Mouse ID		Weight (g)	Weight (g)	Weight (g)	Weight (g)	Weight (g)	Weight (g)	Weight (g)	Group	Mouse ID		Weight (g)	Weight (g)	Weight (g)	Weight (g)	Weight (g)	Weight (g)	Weight (g)
	#1		18.3	18.84	19.62	19.22	19.06	19.16	19.62		#1		19.08	19.41	19.63	19.28	19.66	19.37	19.26		#1		19.41	19.59	19.54	19.47	19.6	19.4	19.7		#1		20.14	20.19	20.54	20.44	20.07	20.33	20.67		#1		20.44	20.6	18.43	16.79	15.86	14.72	x
	#2		18.83	19.44	19.91	19.53	19.71	20.08	20.01		#2		20.03	20.39	20.86	20.46	20.52	19.65	20.02		#2		20.19	20.35	20.15	20.42	20.46	20.25	20.21		#2		20.99	20.66	20.85	20.72	20.28	20.71	20.65		#2		20.35	21.15	18.46	17.37	16.3	15.43	x
PBS	#3		18.48	18.89	19.3	19.23	19.48	19.4	19.27	PBS	#3		18.9	18.58	19.88	19.41	19.29	19.5	19.66	PBS	#3		19.97	19.85	19.53	19.91	20.05	20.38	20.25	PBS	#3		20.44	20.59	21.1	20.91	20.52	20.66	21.47	PBS	#3		21.68	21.78	21.07	19.34	17.91	16.49	15.26
	#4		18.88	19.34	19.08	19.17	19.93	19.44	19.73		#4		19.23	19.7	20.16	19.8	19.85	19.38	19.54		#4		19.87	20.35	19.88	19.67	19.59	20.07	20		#4		20.56	20.39	20.48	20.63	20.53	20.73	20.31		#4		20.53	20.85	18.5	17.13	15.98	14.77	x
	#5		18.27	18.61	19.64	19.15	19.16	18.86	18.98		#5		18.51	18.93	19.4	19.12	19.07	18.89	18.67		#5		19.04	19.44	18.95	18.79	19.02	19.29	19.42		#5		19.68	19.74	20.08	20.17	20.13	20.12	19.77		#5		20	20.16	17.57	16.39	15.36	14.35	x
	#1		19.76	19.79	20.75	20.13	20.2	19.87	20.01		#1		19.85	19.75	20.13	19.61	20.25	20.31	20.03		#1		20.26	20.53	20.09	20.35	20.61	20.65	20.87		#1		21.15	20.8	21.66	21.53	21.07	21.23	21.16		#1		21.15	21.47	18.61	17.56	16.76	16.11	15.46
	#2		19.48	19.35	20.09	19.52	19.43	19.45	19.79		#2		19.37	19.07	19.62	19.14	18.94	19.14	19.03		#2		19.15	19.58	19.6	19.34	19.51	20.13	19.98		#2		20.48	20.76	21.51	20.94	20.5	21.01	21.01		#2		21.29	21.63	19.16	17.83	16.97	16.02	15.32
scHPXV YFP-gpt::095	#3		19.56	19.56	20.15	19.4	19.46	19.69	19.81	scHPXV YFP-gpt::095	#3		19.65	19.69	20.01	19.94	19.7	19.57	19.35	scHPXV YFP-gpt::095	#3		19.56	20.07	19.76	19.75	19.51	19.65	19.42	scHPXV YFP-gpt::095	#3		20.19	19.96	20.97	20.53	19.69	20.01	20.13	scHPXV YFP-gpt::095	#3		19.81	19.29	17.58	16.66	16.2	16.23	16.87
1x10^5	#4		18.99	19.1	19.7	18.92	19.3	18.96	19.3	1x10^5	#4		18.74	18.03	19.82	19.11	19.12	19.01	18.9	1x10^5	#4		19.43	19.57	19.42	18.78	19.24	19.32	18.87	1x10^5	#4		19.72	20.12	20.62	20.46	19.56	19.88	20.11	1x10^5	#4		20.16	20.47	18.15	16.9	16.2	15.79	15.46
	#5		18.44	18.39	18.68	18.19	18.25	18.24	18.73		#5		18.01	18.09	18.63	18.31	17.79	18	18.12		#5		18.51	18.76	18.89	18.32	18.74	19.17	19.04		#5		20.06	19.88	20.43	20.39	19.53	19.93	19.62		#5		19.7	19.78	17.9	17.68	18.7	19.55	19.63
	#1		19.9	19.85	19.93	20.11	20	19.76	19.96		#1		19.56	19.63	20.26	19.8	19.99	19.71	19.41		#1		19.44	19.91	19.49	19.62	19.59	19.85	19.64		#1		20.16	20.34	20.73	20.58	19.88	20.22	20.01		#1		20.06	20.84	18.4	17.9	18.62	19.83	19.96
	#2		19.44	19.41	19.48	19.41	19.43	19.03	18.9		#2		18.22	18.11	19.06	18.89	19.24	18.92	18.79		#2		18.88	19.01	18.9	18.62	18.64	18.89	18.47		#2		18.71	19.09	19.54	19.21	18.95	19.63	19.89		#2		19.64	20.1	17.27	16.31	16.19	17.15	17.94
scHPXV YFP-gpt::095	#3		18.13	18.12	18.5	18.5	18.42	18.72	18.63	scHPXV YFP-gpt::095	#3		18.23	18.19	18.78	18.45	18.63	18.23	18.22	scHPXV YFP-gpt::095	#3		18.55	18.78	18.62	18.73	18.73	18.8	18.69	scHPXV YFP-gpt::095	#3		18.97	18.77	19.24	19.39	18.92	19.31	19.31	scHPXV YFP-gpt::095	#3		19.53	18.76	16.44	15.81	15.45	16.57	17.81
1x10^6	#4		19.77	19.93	20.11	20.37	20.04	19.75	20.25	1x10^6	#4		19.93	19.67	20.63	20.23	20.56	19.88	19.77	1x10^6	#4		19.88	20.34	19.95	20.12	20.3	20.52	20.17	1x10^6	#4		20.49	20.49	20.88	20.83	19.93	20.36	20.79	1x10^6	#4		20.82	20.73	18.86	17.4	17.72	18.76	19.37
	#5		19.24	19.06	19.13	19.32	19.17	18.94	19.82		#5		19.28	19.45	20.15	19.77	19.47	19.39	19.51		#5		19.78	20.48	19.85	20.1	20.22	20.14	19.99		#5		20.1	20.15	20.37	20.32	20.23	20.18	20.24		#5		20.5	19.55	17.75	16.62	16.43	17.83	18.9
	#1		19.82	19.48	20.42	20.08	19.67	19.78	19.73		#1		20.09	19.94	20.63	20.02	20.09	19.83	19.88		#1		20.17	20.26	20.61	20.36	20.48	20.31	20.51		#1		20.29	20.58	20.94	21.2	21.05	20.91	20.69		#1		20.75	21.13	19.17	19.91	20.41	20.36	20.6
	#2		18.19	18.06	18.64	18.5	18.41	18.44	18.64		#2		18.38	18.62	18.94	18.92	19.05	18.57	18.62		#2		18.63	19.06	19.1	18.82	19.24	19.25	19.59		#2		19.34	19.27	19.72	19.36	19.45	20.03	19.63		#2		19.27	18.9	16.58	16.71	18.25	19.09	19.52
scHPXV YFP-gpt::095	#3		18.44	18.58	18.75	18.92	18.53	18.55	18.99	scHPXV YFP-gpt::095	#3		18.71	18.87	19.4	18.83	19.01	18.82	18.88	scHPXV YFP-gpt::095	#3		19.03	19.2	19.11	19.12	19.18	19.65	19.61	scHPXV YFP-gpt::095	#3		19.13	19.5	19.66	19.45	19.24	19.55	19.56	scHPXV YFP-gpt::095	#3		19.47	20.04	19.53	19.93	19.87	19.79	20.07
1x10^7	#4		19.22	18.81	19.14	18.96	19.18	18.84	18.94	1x10^7	#4		19.07	19.23	19.79	19.45	19.13	18.76	18.66	1x10^7	#4		18.69	19.06	19.28	18.91	19.23	19.23	19.4	1x10^7	#4		19.71	20	19.94	20.03	19.83	20.41	20.34	1x10^7	#4		19.92	20.66	19.16	20.74	21.08	20.74	20.79
	#5		19.34	18.84	19.31	19.42	19.36	19.51	19.45		#5		19.65	20.23	20.46	19.89	19.92	20.04	20.28		#5		20.04	19.92	20.33	20.37	20.68	20.36	20.67		#5		20.75	20.98	21.53	21.2	20.66	21.43	21.34		#5		21.12	21.55	19.11	19.44	20.1	20.7	20.77
	#1		18.69	18.48	18.76	18.58	18.36	18.53	18.76		#1		18.89	19.23	19.23	19.15	18.97	19.12	19.29		#1		19.12	19.53	19.33	19.5	19.63	19.4	19.6		#1		19.88	19.48	20.32	19.96	19.71	20.38	20.18		#1		19.56	19.99	19.37	19.67	20.14	20.21	20
	#2		18.76	18.43	18.5	18.19	18.24	17.94	18.36		#2		18.65	18.94	18.93	18.84	18.83	18.86	19.22		#2		18.63	19.01	19.08	19.13	19.23	19.83	19.81		#2		19.95	20.05	20.43	20.44	20.03	20.49	20.66		#2		19.95	19.15	17.72	18.41	19.43	19.42	20.02
scHPX WT	#3		19.24	18.78	19.26	18.9	18.82	18.97	19.25	scHPX WT	#3		18.94	18.79	19.57	19.76	19.65	19.58	19.54	scHPX WT	#3		19.54	19.79	19.67	19.57	19.98	19.99	20.61	scHPX WT	#3		20.1	19.95	20.41	20.99	20.59	20.5	20.53	scHPX WT	#3		20.69	19.88	19.15	20.13	20.67	20.41	20.42
1x10^5	#4		18.35	17.73	17.94	18.23	17.94	18.18	18.3	1x10^5	#4		17.84	18.92	19.69	18.72	18.85	18.89	18.43	1x10^5	#4		18.45	18.84	19.22	18.98	19.2	19.27	19.56	1x10^5	#4		19.85	19.47	20.02	19.95	19.77	20.36	20.29	1x10^5	#4		20	19.11	18.94	20.13	20.63	20.54	20.22
	#5		18.84	18.29	18.73	18.9	19.23	19.11	19.31		#5		19.33	19.32	19.64	19.49	19.57	19.54	19.21		#5		19.31	19.66	19.47	19.73	19.99	19.9	20.16		#5		20.36	19.62	20.23	20.19	19.85	20.52	20.63		#5		19.77	19.11	17.33	17.91	18.99	19.43	19.96
	#1		19.7	19.6	19.4	19.76	19.97	19.64	20.19		#1		20.04	20.09	19.97	20.02	20.53	19.67	19.89		#1		19.77	20.18	20.15	20.55	20.56	20.72	20.92		#1		20.64	20.82	21.42	20.82	20.47	20.53	20.93		#1		21.32	20.88	20.11	20.35	21.09	20.6	21.08
	#2		19.48	19.79	20.03	19.78	19.76	19.96	19.96		#2		19.73	20	20.23	20.07	20.23	19.98	20.31		#2		20.23	20.38	20.33	20.62	20.49	21.05	20.87		#2		20.93	21.12	21.34	20.89	20.42	20.52	20.72		#2		20.44	21.05	20.48	20.56	21.46	21.26	21.05
scHPX WT	#3		19.33	19.52	19.76	19.46	19.45	19.58	19.51	scHPX WT	#3		19.02	19.19	19.7	19.75	19.86	19.56	20.32	scHPX WT	#3		19.49	19.63	20.07	19.75	20.3	20.06	20.65	scHPX WT	#3		20.62	20.47	20.98	20.69	20.14	20.53	20.51	scHPX WT	#3		20.77	20.63	20.2	20.33	20.66	20.72	20.71
1x10^6	#4		19.2	18.92	19.41	19.65	19.34	19.39	19.42	1x10^6	#4		19.29	19.36	19.63	19.42	19.85	19.35	19.39	1x10^6	#4		19.56	19.7	19.81	19.69	20.08	20.38	20.73	1x10^6	#4		20.53	20.44	20.76	20.51	20.06	20.58	20.31	1x10^6	#4		20.23	20.12	20.14	20.27	20.91	20.69	20.72
	#5		19.52	19.6	19.98	19.89	19.83	19.47	19.81		#5		19.67	19.97	20.2	20.05	20.13	20.08	20.54		#5		20.47	20.06	20.25	20.04	20.53	20.69	20.77		#5		20.79	21.49	21.6	21.1	21.07	20.99	20.76		#5		20.53	21.08	20.75	20.72	21.53	20.88	20.85
	#1		19.29	19.37	19.62	19.46	19.58	19.41	20.25		#1		19.58	20.1	20.47	20.26	20.44	19.97	19.98		#1		20.04	20.09	20.57	20.58	20.73	20.18	20.62		#1		20.54	20.24	20.92	20.82	20.35	20.72	20.57		#1		20.48	20.11	20.16	20.94	21.27	20.98	20.57
	#2		20.08	19.96	20.63	20.19	20.19	19.92	20.02		#2		19.95	20.1	20.68	20.14	20.63	20.29	20.14		#2		20.06	20.01	20.25	20.25	20.58	20.29	20.48		#2		20.54	20.4	21.03	20.54	19.69	20.3	20.73		#2		20.99	21.21	19.32	20.11	20.96	21.09	20.99
scHPX WT	#3		19.16	18.86	19.3	19.98	19.32	19.23	19.32	scHPX WT	#3		19.14	19.5	19.85	19.62	19.91	19.37	19.12	scHPX WT	#3		19.6	19.33	19.86	19.79	19.7	19.74	19.98	scHPX WT	#3		20.03	19.45	20.46	20.28	19.53	20.27	20.26	scHPX WT	#3		19.94	20.44	19.88	20.25	20.93	20.69	21.02
1x10^7	#4		19.74	19.62	20	19.99	19.73	19.38	19.63	1x10^7	#4		19.58	19.71	20.02	19.72	19.81	19.62	19.42	1x10^7	#4		19.71	19.69	20.07	20.13	20.15	20.19	20.01	1x10^7	#4		20.27	19.9	20.52	20.02	19.59	20.68	20.5	1x10^7	#4		20.32	19.63	19.19	20.07	20.69	20.56	20.55
	#5		19.15	19.06	19.34	19.12	19.43	19.08	19.75		#5		19.17	19.68	19.92	19.49	19.93	19.33	19.36		#5		19.9	19.67	20.04	19.63	20.07	19.86	19.88		#5		19.64	19.54	20.28	19.98	19.42	20.2	19.68		#5		19.83	20.3	20.19	20.43	20.82	20.38	20.53
	#1		18.16	18.03	17.19	15.93	15.83	15.84	16.43		#1		16.85	17.46	17.78	17.79	18.18	18.02	18.08		#1		18.32	18.43	18.4	18.18	18.96	18.93	19.1		#1		19.26	19.41	19.43	19.37	19.22	19.87	19.41		#1		19.63	19.61	19.54	20.01	20.13	20.24	20.34
	#2		17.94	17.88	16.59	15	14.21	14.21	14.75		#2		15.6	16.6	17.28	17.52	17.84	17.73	17.69		#2		17.92	18.13	18.03	18.04	18.63	18.56	18.7		#2		18.97	19.16	19.05	18.83	18.82	19.13	19.29		#2		19.56	19.73	19.63	19.5	19.76	19.91	19.85
DPP15	#3		19.09	19.24	18.85	18.89	18.52	18.09	18.64	DP15	#3		18.98	19.44	19.5	19.67	19.55	19.33	19.05	DP15	#3		19.22	19.09	19.3	18.85	18.97	18.66	18.94	DP15	#3		18.82	19.25	19.01	19.19	18.5	18.78	18.72	DP15	#3		18.67	19.53	19.27	19.7	19.93	19.95	19.97
1x10^7	#4		17.89	18.07	17.32	15.73	15.53	15.56	16.29	1x10^7	#4		16.81	17.36	17.53	17.62	17.92	17.69	17.5	1x10^7	#4		17.72	18.2	18.13	17.88	18.54	18.5	18.21	1x10^7	#4		18.36	19.12	19.2	19.1	19.04	19.35	19.54	1x10^7	#4		19.39	19.95	19.96	19.85	20.44	20.42	20.07
	#5		18.13	17.81	16.73	15.05	14.74	14.53	15.17		#5		15.85	17.09	17.71	18.18	18.67	18.36	18.12		#5		18.36	18.34	18.48	18.67	18.83	18.84	19.12		#5		19.39	19.66	19.66	19.43	19.06	19.79	19.37		#5		19.39	19.8	19.96	20.6	20.54	20.46	20.51
	#1		19.8	20.02	20.29	20.23	18.93	17.64	16.81		#1		16.75	16.63	17.28	17.85	18.44	19.17	19.3		#1		19.35	19.56	19.59	19.49	19.7	19.85	20.18		#1		20.27	20.33	21.14	20.66	20.45	20.89	20.77		#1		20.64	20.68	21.03	21.1	21.45	21.32	21.55
	#2		19.74	19.84	20.13	19.43	19.43	19.07	18.39		#2		17.83	18.46	19.89	19.39	19.88	19.59	19.71		#2		19.62	19.42	19.63	19.71	20.36	19.75	19.76		#2		20.02	20.15	20.43	20.6	19.78	20.98	20.68		#2		20.91	21.14	20.94	20.77	21.26	21.32	20.83
WR	#3		19.65	19.82	20.03	19.81	19.61	19.05	17.92	WR	#3		18.02	18.62	18.9	19.31	19.92	19.71	19.96	WR	#3		20.14	19.73	19.92	19.91	20.2	20.24	19.75	WR	#3		19.93	20.18	20.84	20.53	20.36	20.75	20.66	WR	#3		20.25	20.26	20.25	20.3	20.9	20.62	20.79
5x10^3	#4		19.33	19.85	20.23	20	19.79	19.26	17.4	5x10^3	#4		16.35	16.72	17.28	17..37	18.18	18.52	18.44	5x10^3	#4		18.79	18.73	18.75	19.36	19.65	19.35	19.23	5x10^3	#4		19.27	19.54	20.35	20.17	19.62	20.09	20.04	5x10^3	#4		19.68	20.43	20.49	20.85	20.81	20.79	20.95
	#5		19.77	20.33	19.97	19.46	19.6	18.52	17.47		#5		17.29	18.36	18.76	19.18	19.33	19.95	19.51		#5		20.16	19.53	19.75	19.74	20.47	19.81	20.11		#5		19.97	20.64	20.81	20.6	19.95	20.34	20.59		#5		20.35	20.52	20.6	20.52	20.72	20.8	20.79
																														No	#1								22.91	No	#1		23.03	22.86	22.67	22.98	22.54	22.66	23.15
SURVIVAL DATA																														Challenge	#2								21.78	Challenge	#2		21.49	21.96	21.74	22	22.24	22.49	22.31
																															#3								21.24		#3		21.09	21.29	21.31	21.56	21.68	21.54	21.65
Animal	Days post WR challenge	PBS / VACV (10^6 PFU)	scHPXV YFP-gpt::095 (10^5 PFU) / VACV (10^6 PFU)	scHPXV YFP-gpt::095 (10^6 PFU) / VACV (10^6 PFU)	scHPXV YFP-gpt::095 (10^7 PFU) / VACV (10^6 PFU)	scHPXVwt (10^5 PFU) / VACV (10^6 PFU)	scHPXVwt (10^6 PFU) / VACV (10^6 PFU)	scHPXVwt (10^7 PFU) / VACV (10^6 PFU)	Dryvax DPP15 (10^7 PFU) / VACV (10^6 PFU)	VACV WR (5x10^3 PFU) / VACV (10^6 PFU)	No Challenge
1.1	6	1
1.2	6	1
1.3	7	1
1.4	6	1
1.5	6	1
2.1	7		1
2.2	7		1
2.3	13		0
2.4	13		0
2.5	13		0
3.1	13			0
3.2	13			0
3.3	13			0
3.4	13			0
3.5	13			0
4.1	13				0
4.2	13				0
4.3	13				0
4.4	13				0
4.5	13				0
5.1	13					0
5.2	13					0
5.3	13					0
5.4	13					0
5.5	13					0
6.1	13						0
6.2	13						0
6.3	13						0
6.4	13						0
6.5	13						0
7.1	13							0
7.2	13							0
7.3	13							0
7.4	13							0
7.5	13							0
8.1	13								0
8.2	13								0
8.3	13								0
8.4	13								0
8.5	13								0
9.1	13									0
9.2	13									0
9.3	13									0
9.4	13									0
9.5	13									0										scHPXV
10.1	13										0									YFP-gpt::095
10.2	13										0
10.3	13										0
CLINICAL SCORES
	PBS / VACV (10^6 PFU)					scHPXV YFP-gpt::095 (10^5 PFU) / VACV (10^6 PFU)					scHPXV YFP-gpt::095 (10^6 PFU) / VACV (10^6 PFU)					scHPXV YFP-gpt::095 (10^7 PFU) / VACV (10^6 PFU)					scHPXVwt (10^5 PFU) / VACV (10^6 PFU)					scHPXVwt (10^6 PFU) / VACV (10^6 PFU)					scHPXVwt (10^7 PFU) / VACV (10^6 PFU)					Dryvax DPP15 (10^7 PFU) / VACV (10^6 PFU)					VACV WR (5x10^3 PFU) / VACV (10^6 PFU)					No Challenge
Day	1.1	1.2	1.3	1.4	1.5	2.1	2.2	2.3	2.4	2.5	3.1	3.2	3.3	3.4	3.5	4.1	4.2	4.3	4.4	4.5	5.1	5.2	5.3	5.4	5.5	6.1	6.2	6.3	6.4	6.5	7.1	7.2	7.3	7.4	7.5	8.1	8.2	8.3	8.4	8.5	9.1	9.2	9.3	9.4	9.5	10.1	10.2	10.3
0	0	0	0	0	0	0	0	0	0	0	0	0	0	0	0	0	0	0	0	0	0	0	0	0	0	0	0	0	0	0	0	0	0	0	0	0	0	0	0	0	0	0	0	0	0	0	0	0
1	0	0	0	0	0	0	0	0	0	0	0	0	0	0	0	0	0	0	0	0	0	0	0	0	0	0	0	0	0	0	0	0	0	0	0	0	0	0	0	0	0	0	0	0	0	0	0	0
2	0	0	0	0	0	0	0	0	0	0	0	0	0	0	0	0	0	0	0	0	0	0	0	0	0	0	0	0	0	0	0	0	0	0	0	0	0	0	0	0	0	0	0	0	0	0	0	0
3	1	1	1	1	1	1	1	1	1	1	1	1	1	1	1	0	1	0	0	0	0	1	0	0	0	0	0	0	0	0	0	0	0	0	0	0	0	0	0	0	0	0	0	0	0	0	0	0
4	1	1	1	1	1	1	1	1	1	1	1	1	1	1	1	0	0	0	0	0	0	0	0	0	0	0	0	0	0	0	0	0	0	0	0	0	0	0	0	0	0	0	0	0	0	0	0	0
5	3	3	3	3	3	2	2	2	2	2	0	2	2	0	2	0	0	0	0	0	0	0	0	0	0	0	0	0	0	0	0	0	0	0	0	0	0	0	0	0	0	0	0	0	0	0	0	0
6	4	4	3	4	4	1	1	1	1	0	0	0	0	0	0	0	0	0	0	0	0	0	0	0	0	0	0	0	0	0	0	0	0	0	0	0	0	0	0	0	0	0	0	0	0	0	0	0
7			4			1	1	0	0	0	0	0	0	0	0	0	0	0	0	0	0	0	0	0	0	0	0	0	0	0	0	0	0	0	0	0	0	0	0	0	0	0	0	0	0	0	0	0
8								0	0	0	0	0	0	0	0	0	0	0	0	0	0	0	0	0	0	0	0	0	0	0	0	0	0	0	0	0	0	0	0	0	0	0	0	0	0	0	0	0
9								0	0	0	0	0	0	0	0	0	0	0	0	0	0	0	0	0	0	0	0	0	0	0	0	0	0	0	0	0	0	0	0	0	0	0	0	0	0	0	0	0
10								0	0	0	0	0	0	0	0	0	0	0	0	0	0	0	0	0	0	0	0	0	0	0	0	0	0	0	0	0	0	0	0	0	0	0	0	0	0	0	0	0
11								0	0	0	0	0	0	0	0	0	0	0	0	0	0	0	0	0	0	0	0	0	0	0	0	0	0	0	0	0	0	0	0	0	0	0	0	0	0	0	0	0
12								0	0	0	0	0	0	0	0	0	0	0	0	0	0	0	0	0	0	0	0	0	0	0	0	0	0	0	0	0	0	0	0	0	0	0	0	0	0	0	0	0
13								0	0	0	0	0	0	0	0	0	0	0	0	0	0	0	0	0	0	0	0	0	0	0	0	0	0	0	0	0	0	0	0	0	0	0	0	0	0	0	0	0
14								0	0	0	0	0	0	0	0	0	0	0	0	0	0	0	0	0	0	0	0	0	0	0	0	0	0	0	0	0	0	0	0	0	0	0	0	0	0	0	0	0
[truncated: 9 more columns]
